# Supplementary material for: Prevalence of body dysmorphic disorder, gender differences and association with body mass index among medical students in Pakistan
Source: Discov Ment Health. 2025 Dec 20;6(1):13. doi: 10.1007/s44192-025-00343-x (PMC12827839; doi:10.1007/s44192-025-00343-x)
Supplement: Supplementary file 1 — Supplementary Material 1 [file 44192_2025_343_MOESM1_ESM.csv]

Have you read the above terms and conditions and agree to participate in this research?	Have you been previously diagnosed with an eating disorder? (e.g. anorexia nervosa, bulimia nervosa or binge-eating disorder)	Age	Gender	In which year of study are you currently enrolled in?	Height in metres (Measured in physiology laboratory)	Weight in kilograms (Measured in physiology laboratory)	BMI	A1. I think that I look strange or ugly.	A2. I constantly think about how strange or ugly I look.	A3. Other people do not think that there is anything wrong with my appearance, or they think that I have nothing to worry about.	B1. I keep looking in the mirror because I am dissatisfied with my appearance, or I avoid looking in the mirror because I do not want to see that I look strange or ugly.	B2. I constantly pick at my skin or make adjustments to my wardrobe or clothing style because I am dissatisfied with my appearance.	B3. I keep asking other people if they think that I look strange or ugly.	B4. I keep comparing my appearance to that of others.	C1. I feel bad or miserable about my appearance.	C2. I avoid doing certain things (for example, going out, dating, changing jobs, or travelling), because I am dissatisfied with my appearance.	C3. I find it difficult to do things together with other people because I am dissatisfied about my appearance.	C4. I have trouble focusing on my work or on a conversation because I am dissatisfied with my appearance.	D1. The only reason that I am dissatisfied with my appearance is that I think that I am too fat (too heavy) or too skinny (too light).	Which aspect/feature (e.g. skin, hair, nose, teeth, body size: thin or fat etc) do you have a concern about? You can list more than one.	Likely BDD Case
Yes, I agree	No	20	Female	1st Year MBBS	1.67	67	24.02	Not true	Not true	Not true	TRUE	Not true	TRUE	Not true	Not true	Not true	Not true	Not true	Not true	None	Not BDD
Yes, I agree	No	18	Male	1st Year MBBS	1.77	74	23.62	Not true	Not true	TRUE	Not true	TRUE	Not true	Not true	Not true	Not true	Not true	Not true	Not true	None	Not BDD
Yes, I agree	No	20	Female	1st Year MBBS	1.67	56	20.08	Not true	Not true	TRUE	Not true	Not true	Not true	Not true	Not true	Not true	Not true	Not true	Not true	None	Not BDD
Yes, I agree	No	19	Female	1st Year MBBS	1.75	57	18.61	Not true	Not true	TRUE	Not true	Not true	Not true	Not true	Not true	Not true	Not true	Not true	Not true	None	Not BDD
Yes, I agree	No	19	Female	1st Year MBBS	1.64	51	18.96	Not true	Not true	TRUE	Not true	Not true	Not true	Not true	Not true	Not true	Not true	Not true	Not true	height	Not BDD
Yes, I agree	No	19	Female	1st Year MBBS	1.84	54	15.95	Not true	Not true	TRUE	Not true	Not true	Not true	Not true	Not true	Not true	Not true	Not true	Not true	Hair	Not BDD
Yes, I agree	No	19	Male	1st Year MBBS	1.75	65	21.22	Not true	Not true	Not true	Not true	Not true	Not true	Not true	Not true	Not true	Not true	Not true	Not true	skin	Not BDD
Yes, I agree	No	20	Female	1st Year MBBS	1.59	56	22.15	Not true	Not true	Not true	Not true	Not true	Not true	Not true	Not true	Not true	Not true	Not true	Not true	None	Not BDD
Yes, I agree	No	19	Male	1st Year MBBS	1.86	65	18.79	Not true	Not true	TRUE	Not true	Not true	Not true	TRUE	Not true	Not true	Not true	Not true	Not true	hair	Not BDD
Yes, I agree	No	18	Female	1st Year MBBS	1.63	48	18.07	TRUE	TRUE	TRUE	TRUE	TRUE	Not true	TRUE	TRUE	Not true	TRUE	TRUE	TRUE	body size	Likely BDD
Yes, I agree	No	19	Female	1st Year MBBS	1.62	46	17.53	Not true	Not true	TRUE	Not true	Not true	Not true	Not true	Not true	Not true	Not true	Not true	Not true	none	Not BDD
Yes, I agree	No	20	Male	1st Year MBBS	1.73	66	22.05	Not true	Not true	Not true	Not true	Not true	Not true	TRUE	Not true	Not true	Not true	Not true	Not true	skin	Not BDD
Yes, I agree	No	19	Male	1st Year MBBS	1.81	60	18.31	TRUE	TRUE	TRUE	TRUE	Not true	Not true	TRUE	TRUE	TRUE	TRUE	Not true	Not true	hair	Likely BDD
Yes, I agree	No	20	Male	1st Year MBBS	1.84	100	29.54	TRUE	TRUE	Not true	TRUE	TRUE	Not true	TRUE	TRUE	TRUE	TRUE	Not true	TRUE	Hair, Overweight	Not BDD
Yes, I agree	No	18	Male	1st Year MBBS	1.76	64	20.66	Not true	Not true	TRUE	Not true	Not true	Not true	Not true	Not true	TRUE	Not true	Not true	Not true	none	Not BDD
Yes, I agree	No	20	Male	1st Year MBBS	1.75	50	16.33	Not true	Not true	TRUE	Not true	TRUE	Not true	TRUE	Not true	Not true	Not true	Not true	TRUE	Hair	Not BDD
Yes, I agree	No	19	Female	1st Year MBBS	1.67	50	17.93	Not true	Not true	TRUE	TRUE	Not true	TRUE	TRUE	Not true	TRUE	Not true	Not true	TRUE	Hair	Not BDD
Yes, I agree	No	19	Male	1st Year MBBS	1.66	56	20.32	Not true	Not true	TRUE	Not true	Not true	Not true	Not true	Not true	Not true	Not true	Not true	Not true	Height	Not BDD
Yes, I agree	No	19	Female	1st Year MBBS	1.48	43	19.63	Not true	Not true	Not true	Not true	Not true	Not true	TRUE	Not true	Not true	Not true	Not true	Not true	height	Not BDD
Yes, I agree	No	19	Female	1st Year MBBS	1.59	63	24.92	Not true	Not true	Not true	Not true	Not true	Not true	Not true	Not true	Not true	Not true	Not true	Not true	Skin	Not BDD
Yes, I agree	No	19	Female	1st Year MBBS	1.64	68	25.28	Not true	Not true	TRUE	Not true	Not true	Not true	Not true	Not true	Not true	Not true	Not true	Not true	none	Not BDD
Yes, I agree	No	19	Male	1st Year MBBS	1.71	69	23.6	Not true	Not true	TRUE	Not true	Not true	Not true	Not true	Not true	Not true	Not true	Not true	TRUE	none	Not BDD
Yes, I agree	Yes																				Excluded
Yes, I agree	Yes																				Excluded
Yes, I agree	No	19	Male	1st Year MBBS	1.72	86	29.07	Not true	Not true	Not true	Not true	TRUE	Not true	Not true	Not true	Not true	Not true	Not true	TRUE	body size, fat	Not BDD
Yes, I agree	No	20	Female	1st Year MBBS	1.69	50	17.51	Not true	Not true	TRUE	Not true	Not true	Not true	Not true	Not true	Not true	Not true	Not true	Not true	No	Not BDD
Yes, I agree	No	19	Female	1st Year MBBS	1.52	41	17.75	Not true	Not true	TRUE	Not true	TRUE	Not true	Not true	Not true	Not true	Not true	Not true	Not true	Skin	Not BDD
Yes, I agree	No	20	Female	1st Year MBBS	1.6	62	24.22	Not true	Not true	Not true	Not true	Not true	Not true	Not true	Not true	Not true	Not true	Not true	Not true	Hair, skin	Not BDD
Yes, I agree	No	18	Male	1st Year MBBS	1.78	60	18.94	Not true	Not true	Not true	Not true	Not true	Not true	Not true	Not true	Not true	Not true	Not true	Not true	None	Not BDD
Yes, I agree	No	18	Female	1st Year MBBS	1.64	55.5	20.64	Not true	TRUE	Not true	TRUE	TRUE	TRUE	TRUE	TRUE	Not true	TRUE	Not true	Not true	Skin, nose	Not BDD
Yes, I agree	No	19	Male	1st Year MBBS	1.74	72	23.78	Not true	TRUE	TRUE	TRUE	TRUE	Not true	TRUE	TRUE	TRUE	TRUE	Not true	TRUE	fat	Not BDD
Yes, I agree	No	19	Female	1st Year MBBS	1.68	48	17.01	Not true	Not true	TRUE	Not true	Not true	Not true	Not true	Not true	Not true	Not true	Not true	Not true	none	Not BDD
Yes, I agree	No	20	Female	1st Year MBBS	1.54	51	21.5	Not true	Not true	TRUE	Not true	Not true	Not true	Not true	Not true	Not true	Not true	Not true	Not true	None	Not BDD
Yes, I agree	No	19	Male	1st Year MBBS	1.68	68	24.09	Not true	Not true	TRUE	TRUE	Not true	TRUE	Not true	Not true	Not true	Not true	Not true	Not true	None	Not BDD
Yes, I agree	No	19	Female	1st Year MBBS	1.59	52.5	20.77	Not true	Not true	Not true	Not true	Not true	Not true	Not true	Not true	Not true	Not true	Not true	Not true	nose, forehead	Not BDD
Yes, I agree	No	18	Male	1st Year MBBS	1.74	74	24.44	Not true	Not true	Not true	Not true	Not true	Not true	Not true	Not true	Not true	Not true	Not true	Not true	none	Not BDD
Yes, I agree	No	19	Male	1st Year MBBS	1.81	64	19.54	Not true	Not true	TRUE	Not true	Not true	Not true	Not true	Not true	Not true	Not true	Not true	Not true	none	Not BDD
Yes, I agree	Yes																				Excluded
Yes, I agree	No	19	Female	1st Year MBBS	1.56	46	18.9	Not true	Not true	TRUE	Not true	Not true	Not true	Not true	Not true	Not true	Not true	Not true	Not true	body size	Not BDD
Yes, I agree	No	19	Male	1st Year MBBS	1.71	79	27.02	Not true	Not true	TRUE	TRUE	TRUE	TRUE	TRUE	Not true	Not true	Not true	Not true	TRUE	body size	Not BDD
No, I don't	No						#DIV/0!														Excluded
No, I don't	No						#DIV/0!														Excluded
Yes, I agree	No	23	Female	5th Year MBBS	1.6	49	19.14	Not true	Not true	TRUE	Not true	Not true	Not true	Not true	Not true	Not true	Not true	Not true	Not true	none	Not BDD
Yes, I agree	No	23	Female	5th Year MBBS	1.6	64	25	Not true	Not true	Not true	TRUE	Not true	Not true	Not true	Not true	Not true	Not true	Not true	Not true	none	Not BDD
Yes, I agree	No	24	Male	5th Year MBBS	1.65	71.5	26.26	Not true	Not true	TRUE	TRUE	TRUE	TRUE	TRUE	Not true	Not true	Not true	Not true	TRUE	fat, muscles, hair	Not BDD
Yes, I agree	No	24	Male	5th Year MBBS	1.75	58	18.94	Not true	Not true	TRUE	Not true	Not true	Not true	TRUE	Not true	Not true	Not true	Not true	Not true	None	Not BDD
Yes, I agree	No	23	Male	5th Year MBBS	1.7	74	25.61	Not true	Not true	TRUE	Not true	Not true	Not true	Not true	Not true	Not true	Not true	Not true	Not true	Hair	Not BDD
Yes, I agree	No	23	Female	5th Year MBBS	1.68	71	25.16	Not true	Not true	TRUE	Not true	Not true	Not true	Not true	Not true	Not true	Not true	Not true	Not true	Fat	Not BDD
Yes, I agree	No	23	Male	5th Year MBBS	1.83	74	22.1	Not true	Not true	TRUE	Not true	Not true	Not true	Not true	Not true	Not true	Not true	Not true	Not true	None	Not BDD
Yes, I agree	Yes																				Excluded
Yes, I agree	No	22	Female	5th Year MBBS	1.6	48	18.75	Not true	Not true	TRUE	Not true	Not true	Not true	Not true	Not true	Not true	Not true	Not true	Not true	Hair	Not BDD
Yes, I agree	Yes																				Excluded
Yes, I agree	No	24	Male	5th Year MBBS	1.79	82	25.59	TRUE	Not true	TRUE	Not true	TRUE	Not true	TRUE	Not true	TRUE	Not true	TRUE	TRUE	Fat	Not BDD
Yes, I agree	No	24	Male	5th Year MBBS	1.8	67	20.68	Not true	Not true	TRUE	Not true	Not true	Not true	TRUE	Not true	Not true	Not true	Not true	TRUE	Body size, hair	Not BDD
Yes, I agree	No	23	Male	5th Year MBBS	1.84	80	23.63	Not true	Not true	Not true	Not true	Not true	Not true	Not true	Not true	Not true	Not true	Not true	Not true	Nope	Not BDD
Yes, I agree	No	23	Male	5th Year MBBS	1.78	76	23.99	TRUE	Not true	Not true	TRUE	Not true	Not true	Not true	Not true	Not true	Not true	Not true	Not true	Teeth, fat	Not BDD
Yes, I agree	No	23	Male	5th Year MBBS	1.78	90	28.41	Not true	Not true	TRUE	Not true	TRUE	Not true	Not true	Not true	Not true	Not true	Not true	Not true	Teeth	Not BDD
Yes, I agree	No	21	Male	4th Year MBBS	1.78	57	17.99	Not true	Not true	Not true	Not true	Not true	Not true	Not true	Not true	Not true	Not true	Not true	Not true	thin	Not BDD
Yes, I agree	No	21	Male	4th Year MBBS	1.88	101	28.58	Not true	Not true	TRUE	Not true	Not true	Not true	Not true	Not true	Not true	Not true	Not true	Not true	N/a	Not BDD
Yes, I agree	No	20	Male	4th Year MBBS	1.72	66	22.31	Not true	Not true	TRUE	Not true	Not true	Not true	TRUE	Not true	Not true	Not true	Not true	Not true	Height	Not BDD
Yes, I agree	No	21	Female	4th Year MBBS	1.69	58	20.31	Not true	Not true	TRUE	Not true	Not true	Not true	Not true	Not true	Not true	Not true	Not true	Not true	None	Not BDD
Yes, I agree	Yes																				Excluded
Yes, I agree	No	21	Female	4th Year MBBS	1.54	64	26.99	Not true	Not true	Not true	TRUE	Not true	Not true	TRUE	Not true	Not true	Not true	Not true	Not true	nothing	Not BDD
Yes, I agree	No	23	Female	5th Year MBBS	1.55	42	17.48	Not true	Not true	Not true	Not true	Not true	Not true	Not true	Not true	Not true	Not true	Not true	Not true	None	Not BDD
Yes, I agree	No	23	Female	5th Year MBBS	1.57	60	24.34	Not true	Not true	TRUE	TRUE	TRUE	TRUE	Not true	Not true	Not true	Not true	Not true	Not true	Hair, Nose	Not BDD
Yes, I agree	No	21	Male	5th Year MBBS	1.73	101	33.75	TRUE	Not true	Not true	TRUE	TRUE	Not true	TRUE	Not true	Not true	Not true	Not true	TRUE	Fat	Not BDD
Yes, I agree	No	22	Female	5th Year MBBS	1.55	52	21.64	Not true	Not true	TRUE	TRUE	TRUE	Not true	TRUE	TRUE	TRUE	TRUE	Not true	Not true	Yes	Not BDD
Yes, I agree	No	21	Male	4th Year MBBS	1.87	48	13.73	Not true	Not true	Not true	Not true	Not true	Not true	Not true	Not true	Not true	Not true	Not true	TRUE	Thin, Body Size	Not BDD
Yes, I agree	No	22	Female	4th Year MBBS	1.55	52	21.64	Not true	Not true	TRUE	Not true	Not true	Not true	Not true	Not true	Not true	Not true	Not true	Not true	None	Not BDD
Yes, I agree	No	22	Male	5th Year MBBS	1.73	73	24.39	Not true	Not true	TRUE	Not true	Not true	Not true	Not true	Not true	Not true	Not true	Not true	Not true	Hair	Not BDD
Yes, I agree	No	23	Male	5th Year MBBS	1.75	76	24.82	Not true	Not true	TRUE	Not true	Not true	Not true	Not true	Not true	Not true	Not true	Not true	Not true	No	Not BDD
Yes, I agree	No	23	Male	5th Year MBBS	1.82	82	24.76	Not true	Not true	TRUE	Not true	Not true	Not true	Not true	Not true	Not true	Not true	Not true	Not true	Skin	Not BDD
Yes, I agree	No	23	Male	4th Year MBBS	1.68	86	30.47	Not true	Not true	Not true	TRUE	TRUE	Not true	TRUE	TRUE	TRUE	TRUE	Not true	Not true	Nothing	Not BDD
Yes, I agree	No	22	Male	4th Year MBBS	1.72	60	20.28	Not true	Not true	TRUE	Not true	TRUE	TRUE	Not true	Not true	Not true	Not true	Not true	Not true	Thin	Not BDD
Yes, I agree	No	23	Male	5th Year MBBS	1.7	72	24.91	Not true	Not true	Not true	Not true	Not true	Not true	Not true	Not true	Not true	Not true	Not true	Not true	Not applicable	Not BDD
Yes, I agree	No	24	Male	5th Year MBBS	1.8	84	25.93	Not true	Not true	TRUE	Not true	Not true	Not true	Not true	Not true	Not true	Not true	Not true	Not true	Body size	Not BDD
Yes, I agree	No	25	Male	5th Year MBBS	1.71	74	25.31	Not true	Not true	TRUE	Not true	Not true	Not true	Not true	Not true	Not true	Not true	Not true	Not true	Nil	Not BDD
Yes, I agree	No	23	Male	5th Year MBBS	1.64	62	23.05	Not true	Not true	TRUE	Not true	TRUE	Not true	TRUE	Not true	TRUE	Not true	Not true	Not true	Teeth	Not BDD
Yes, I agree	No	24	Male	5th Year MBBS	1.72	75	25.35	Not true	Not true	Not true	Not true	Not true	Not true	Not true	Not true	Not true	Not true	Not true	Not true	fat	Not BDD
Yes, I agree	No	24	Male	5th Year MBBS	1.8	81	25	Not true	Not true	TRUE	Not true	Not true	Not true	Not true	Not true	Not true	Not true	Not true	Not true	..	Not BDD
Yes, I agree	No	21	Female	3rd Year MBBS	1.645	57	21.06	Not true	Not true	TRUE	Not true	Not true	Not true	Not true	Not true	Not true	Not true	Not true	TRUE	fat	Not BDD
Yes, I agree	No	21	Female	3rd Year MBBS	1.66	66	23.95	Not true	Not true	TRUE	Not true	Not true	Not true	Not true	Not true	Not true	Not true	Not true	Not true	fat	Not BDD
Yes, I agree	No	21	Female	3rd Year MBBS	1.62	51	19.43	Not true	Not true	TRUE	Not true	Not true	Not true	Not true	Not true	Not true	Not true	Not true	Not true	Nose	Not BDD
Yes, I agree	No	21	Female	3rd Year MBBS	1.63	54	20.32	Not true	Not true	TRUE	TRUE	Not true	Not true	TRUE	Not true	Not true	Not true	Not true	Not true	need to tone my body	Not BDD
Yes, I agree	No	19	Female	3rd Year MBBS	1.61	49	18.9	Not true	Not true	TRUE	Not true	Not true	Not true	Not true	Not true	Not true	Not true	Not true	Not true	.	Not BDD
Yes, I agree	No	20	Female	3rd Year MBBS	1.64	61	22.68	TRUE	TRUE	TRUE	TRUE	Not true	Not true	TRUE	Not true	Not true	Not true	Not true	TRUE	Nose, Body size	Not BDD
Yes, I agree	No	21	Female	3rd Year MBBS	1.7	64	22.15	Not true	Not true	TRUE	TRUE	Not true	Not true	Not true	Not true	Not true	Not true	Not true	TRUE	overWeight	Not BDD
Yes, I agree	Yes																				Excluded
Yes, I agree	No	23	Female	5th Year MBBS	1.57	52	21.1	Not true	Not true	TRUE	Not true	TRUE	Not true	Not true	Not true	Not true	Not true	TRUE	Not true	none	Not BDD
Yes, I agree	No	23	Female	5th Year MBBS	1.57	60	24.34	Not true	Not true	TRUE	Not true	Not true	Not true	Not true	Not true	Not true	Not true	Not true	Not true	nothing	Not BDD
Yes, I agree	No	23	Female	5th Year MBBS	1.59	57	22.55	Not true	Not true	TRUE	Not true	Not true	Not true	Not true	Not true	Not true	Not true	Not true	Not true	-	Not BDD
Yes, I agree	No	23	Female	5th Year MBBS	1.525	60	25.8	Not true	Not true	TRUE	Not true	TRUE	Not true	TRUE	Not true	Not true	Not true	Not true	Not true	height	Not BDD
Yes, I agree	No	23	Female	5th Year MBBS	1.525	59	25.37	Not true	Not true	TRUE	Not true	Not true	Not true	Not true	Not true	Not true	Not true	Not true	Not true	body size	Not BDD
Yes, I agree	No	23	Female	3rd Year MBBS	1.61	51	19.68	Not true	Not true	TRUE	Not true	Not true	Not true	Not true	Not true	Not true	Not true	Not true	Not true	body size	Not BDD
Yes, I agree	No	24	Female	5th Year MBBS	1.57	54	21.91	Not true	Not true	TRUE	Not true	Not true	Not true	Not true	Not true	Not true	Not true	Not true	Not true	nothing	Not BDD
Yes, I agree	No	23	Female	5th Year MBBS	1.525	48	20.64	Not true	Not true	Not true	Not true	Not true	TRUE	TRUE	Not true	Not true	Not true	Not true	TRUE	body size	Not BDD
Yes, I agree	No	24	Female	5th Year MBBS	1.64	61	22.68	Not true	Not true	TRUE	TRUE	TRUE	TRUE	TRUE	Not true	TRUE	TRUE	TRUE	Not true	skin	Not BDD
Yes, I agree	No	24	Female	5th Year MBBS	1.61	56	21.6	Not true	Not true	TRUE	Not true	TRUE	Not true	TRUE	Not true	Not true	Not true	Not true	Not true	nothing	Not BDD
Yes, I agree	No	24	Female	5th Year MBBS	1.59	57	22.55	TRUE	Not true	Not true	Not true	TRUE	TRUE	TRUE	Not true	Not true	Not true	Not true	Not true	skin	Not BDD
Yes, I agree	No	21	Female	4th Year MBBS	1.56	45	18.49	Not true	Not true	Not true	Not true	Not true	Not true	Not true	Not true	Not true	Not true	Not true	Not true	nose	Not BDD
Yes, I agree	No	23	Female	4th Year MBBS	1.61	66	25.46	Not true	Not true	Not true	Not true	Not true	Not true	Not true	Not true	Not true	Not true	Not true	Not true	nothing	Not BDD
Yes, I agree	No	23	Male	5th Year MBBS	1.74	75	24.77	Not true	Not true	TRUE	Not true	TRUE	Not true	TRUE	Not true	Not true	Not true	TRUE	Not true	none	Not BDD
Yes, I agree	No	20	Female	5th Year MBBS	1.67	67	24.02	Not true	Not true	Not true	Not true	TRUE	Not true	TRUE	Not true	Not true	Not true	Not true	Not true	no	Not BDD
Yes, I agree	No	23	Female	5th Year MBBS	1.53	60.5	25.84	Not true	Not true	TRUE	Not true	Not true	Not true	Not true	Not true	Not true	Not true	Not true	Not true	skin, body shape, fat, arms	Not BDD
Yes, I agree	No	22	Female	5th Year MBBS	1.53	56.5	24.14	Not true	Not true	Not true	TRUE	Not true	Not true	Not true	Not true	Not true	Not true	Not true	Not true	teeth	Not BDD
Yes, I agree	Yes																				Excluded
Yes, I agree	No	22	Female	5th Year MBBS	1.57	52	21.1	Not true	Not true	TRUE	Not true	Not true	Not true	Not true	Not true	Not true	Not true	TRUE	Not true	No feature.	Not BDD
Yes, I agree	No	21	Male	4th Year MBBS	1.62	55	20.96	TRUE	Not true	TRUE	Not true	TRUE	Not true	TRUE	Not true	Not true	Not true	TRUE	Not true	nose	Not BDD
Yes, I agree	No	22	Male	4th Year MBBS	1.76	72	23.24	Not true	Not true	TRUE	Not true	Not true	Not true	Not true	Not true	Not true	Not true	Not true	Not true	Face	Not BDD
Yes, I agree	No	22	Female	5th Year MBBS	1.55	40	16.65	Not true	Not true	TRUE	Not true	Not true	Not true	Not true	Not true	Not true	Not true	Not true	Not true	nose	Not BDD
Yes, I agree	No	23	Female	5th Year MBBS	1.59	80	31.64	Not true	Not true	Not true	Not true	Not true	Not true	Not true	Not true	Not true	Not true	Not true	Not true	nothing	Not BDD
Yes, I agree	No	23	Female	5th Year MBBS	1.61	70	27.01	TRUE	TRUE	TRUE	Not true	TRUE	Not true	Not true	TRUE	TRUE	Not true	Not true	Not true	Acne	Likely BDD
No, I don't	No						#DIV/0!														Excluded
Yes, I agree	No	22	Female	5th Year MBBS	1.61	42.5	16.4	Not true	Not true	Not true	Not true	Not true	Not true	Not true	Not true	Not true	Not true	Not true	Not true	Nothing	Not BDD
Yes, I agree	No	22	Male	5th Year MBBS	1.79	79	24.66	Not true	Not true	TRUE	Not true	Not true	Not true	Not true	Not true	Not true	Not true	Not true	Not true	Body size, fat	Not BDD
Yes, I agree	No	23	Male	4th Year MBBS	1.71	66	22.57	Not true	Not true	Not true	Not true	Not true	Not true	Not true	Not true	Not true	Not true	Not true	Not true	None	Not BDD
Yes, I agree	No	22	Male	4th Year MBBS	1.83	97	28.96	Not true	Not true	TRUE	Not true	Not true	Not true	Not true	Not true	Not true	Not true	Not true	Not true	Nill	Not BDD
Yes, I agree	No	22	Male	4th Year MBBS	1.77	64	20.43	Not true	Not true	TRUE	Not true	Not true	Not true	Not true	Not true	Not true	Not true	Not true	Not true	Nil	Not BDD
Yes, I agree	No	23	Male	4th Year MBBS	1.7	85	29.41	Not true	Not true	TRUE	TRUE	TRUE	Not true	Not true	TRUE	Not true	Not true	Not true	Not true	overweight	Not BDD
Yes, I agree	No	21	Male	4th Year MBBS	1.74	78	25.76	Not true	Not true	TRUE	Not true	Not true	Not true	Not true	Not true	Not true	Not true	Not true	Not true	None	Not BDD
Yes, I agree	No	22	Male	4th Year MBBS	1.76	74	23.89	TRUE	TRUE	TRUE	TRUE	TRUE	Not true	TRUE	TRUE	Not true	TRUE	TRUE	TRUE	Overall	Likely BDD
Yes, I agree	No	21	Male	2nd Year MBBS	1.71	72	24.62	Not true	Not true	TRUE	Not true	Not true	Not true	Not true	Not true	Not true	Not true	Not true	Not true	No	Not BDD
Yes, I agree	No	19	Male	2nd Year MBBS	1.81	80	24.42	Not true	Not true	Not true	Not true	Not true	Not true	Not true	Not true	Not true	Not true	Not true	Not true	No	Not BDD
Yes, I agree	No	19	Female	2nd Year MBBS	1.57	59	23.94	Not true	Not true	TRUE	Not true	Not true	TRUE	TRUE	Not true	Not true	Not true	Not true	Not true	Body size	Not BDD
Yes, I agree	No	19	Female	2nd Year MBBS	1.55	55	22.89	TRUE	TRUE	TRUE	Not true	Not true	TRUE	TRUE	Not true	Not true	Not true	Not true	TRUE	nose, fat	Not BDD
Yes, I agree	No	19	Female	2nd Year MBBS	1.55	42	17.48	Not true	Not true	Not true	Not true	Not true	Not true	Not true	Not true	Not true	Not true	Not true	Not true	none	Not BDD
Yes, I agree	No	19	Female	2nd Year MBBS	1.68	72	25.51	Not true	Not true	TRUE	Not true	Not true	Not true	Not true	Not true	Not true	Not true	Not true	Not true	Body size	Not BDD
Yes, I agree	No	20	Female	2nd Year MBBS	1.625	42	15.91	Not true	Not true	TRUE	Not true	Not true	Not true	Not true	Not true	Not true	Not true	Not true	Not true	thin	Not BDD
Yes, I agree	No	19	Male	2nd Year MBBS	1.71	55	18.81	Not true	Not true	Not true	Not true	Not true	Not true	Not true	Not true	Not true	Not true	Not true	Not true	No	Not BDD
Yes, I agree	No	21	Male	2nd Year MBBS	1.8	66	20.37	Not true	Not true	Not true	Not true	Not true	Not true	Not true	Not true	Not true	Not true	Not true	Not true	No conern	Not BDD
Yes, I agree	No	20	Female	2nd Year MBBS	1.56	81	33.28	Not true	Not true	TRUE	Not true	TRUE	Not true	TRUE	TRUE	Not true	Not true	Not true	TRUE	fat	Not BDD
Yes, I agree	Yes																				Excluded
Yes, I agree	No	19	Male	2nd Year MBBS	1.82	91	27.47	TRUE	TRUE	TRUE	TRUE	TRUE	TRUE	TRUE	Not true	Not true	Not true	Not true	TRUE	body size	Not BDD
Yes, I agree	Yes																				Excluded
Yes, I agree	No	20	Male	2nd Year MBBS	1.7	55	19.03	Not true	Not true	TRUE	Not true	Not true	Not true	Not true	Not true	Not true	Not true	Not true	Not true	Skin	Not BDD
Yes, I agree	No	19	Female	2nd Year MBBS	1.625	59.5	22.53	Not true	Not true	TRUE	Not true	Not true	TRUE	TRUE	Not true	Not true	Not true	Not true	Not true	skin, overweight	Not BDD
Yes, I agree	No	20	Female	2nd Year MBBS	1.55	81	33.71	Not true	Not true	Not true	Not true	Not true	Not true	Not true	Not true	Not true	Not true	Not true	Not true	Body size	Not BDD
Yes, I agree	No	20	Female	2nd Year MBBS	1.57	47	19.07	Not true	Not true	TRUE	Not true	Not true	Not true	Not true	Not true	Not true	Not true	Not true	Not true	teeth	Not BDD
Yes, I agree	No	20	Female	2nd Year MBBS	1.62	77	29.34	Not true	Not true	Not true	Not true	Not true	Not true	TRUE	Not true	Not true	Not true	Not true	TRUE	acne & body size, overweight	Not BDD
Yes, I agree	Yes																				Excluded
Yes, I agree	No	19	Male	2nd Year MBBS	1.67	57	20.44	TRUE	Not true	TRUE	Not true	Not true	Not true	Not true	Not true	Not true	Not true	Not true	TRUE	Upper body	Not BDD
Yes, I agree	Yes																				Excluded
Yes, I agree	No	21	Male	2nd Year MBBS	1.72	87	29.41	Not true	Not true	Not true	Not true	Not true	Not true	Not true	Not true	Not true	Not true	Not true	Not true	Nope	Not BDD
Yes, I agree	No	23	Male	2nd Year MBBS	1.76	91	29.38	Not true	Not true	Not true	Not true	TRUE	Not true	TRUE	Not true	Not true	Not true	Not true	Not true	Body size	Not BDD
Yes, I agree	No	21	Male	2nd Year MBBS	1.63	71	26.72	Not true	Not true	TRUE	Not true	Not true	Not true	TRUE	Not true	Not true	Not true	Not true	Not true	No	Not BDD
Yes, I agree	No	20	Male	2nd Year MBBS	1.6	61	23.83	Not true	Not true	Not true	Not true	Not true	Not true	Not true	Not true	Not true	Not true	Not true	Not true	None	Not BDD
Yes, I agree	No	20	Female	2nd Year MBBS	1.56	51	20.96	TRUE	TRUE	TRUE	TRUE	TRUE	TRUE	TRUE	TRUE	TRUE	TRUE	TRUE	Not true	skin, teeth, body size	Likely BDD
Yes, I agree	No	19	Female	2nd Year MBBS	1.52	41.5	17.96	Not true	Not true	Not true	Not true	Not true	Not true	Not true	Not true	Not true	Not true	Not true	Not true	none	Not BDD
Yes, I agree	No	21	Female	2nd Year MBBS	1.744	62	20.38	TRUE	TRUE	TRUE	Not true	TRUE	TRUE	TRUE	TRUE	Not true	Not true	TRUE	TRUE	body size, fat, skin, hair	Likely BDD
Yes, I agree	No	23	Female	4th Year MBBS	1.58	64	25.64	Not true	Not true	TRUE	Not true	TRUE	Not true	TRUE	Not true	Not true	Not true	Not true	Not true	nothing	Not BDD
No, I don't	No						#DIV/0!														Excluded
No, I don't	No						#DIV/0!														Excluded
No, I don't	No						#DIV/0!														Excluded
Yes, I agree	No	23	Male	2nd Year MBBS	1.75	67	21.88	Not true	Not true	Not true	Not true	Not true	Not true	Not true	Not true	Not true	Not true	Not true	Not true	Nothing special	Not BDD
Yes, I agree	No	20	Male	2nd Year MBBS	1.72	83	28.06	Not true	Not true	TRUE	Not true	Not true	Not true	Not true	Not true	Not true	Not true	Not true	Not true	Fat	Not BDD
Yes, I agree	No	21	Male	2nd Year MBBS	1.7	78	26.99	Not true	Not true	TRUE	Not true	Not true	TRUE	Not true	Not true	Not true	Not true	Not true	Not true	Nose, Lips	Not BDD
Yes, I agree	No	20	Female	2nd Year MBBS	1.58	75	30.04	Not true	Not true	Not true	Not true	TRUE	TRUE	TRUE	Not true	TRUE	TRUE	Not true	TRUE	body weight	Not BDD
Yes, I agree	No	22	Male	2nd Year MBBS	1.72	67.5	22.82	Not true	Not true	TRUE	Not true	Not true	Not true	Not true	Not true	Not true	Not true	Not true	Not true	Nothing	Not BDD
Yes, I agree	No	19	Female	2nd Year MBBS	1.58	75	30.04	Not true	TRUE	TRUE	Not true	TRUE	TRUE	Not true	Not true	Not true	Not true	Not true	Not true	weight, body shape	Not BDD
Yes, I agree	No	19	Female	2nd Year MBBS	1.625	74	28.02	Not true	Not true	TRUE	Not true	Not true	Not true	Not true	Not true	Not true	Not true	Not true	Not true	nothing	Not BDD
Yes, I agree	No	21	Female	2nd Year MBBS	1.64	56.5	21.01	Not true	Not true	TRUE	Not true	Not true	Not true	Not true	Not true	Not true	Not true	Not true	Not true	none	Not BDD
Yes, I agree	No	21	Male	2nd Year MBBS	1.69	64	22.41	Not true	Not true	TRUE	Not true	Not true	Not true	Not true	Not true	Not true	Not true	Not true	Not true	skin, hair thinning	Not BDD
Yes, I agree	No	19	Female	2nd Year MBBS	1.56	55	22.6	Not true	Not true	TRUE	Not true	Not true	Not true	Not true	Not true	Not true	Not true	Not true	Not true	nil	Not BDD
Yes, I agree	No	21	Male	3rd Year MBBS	1.67	57	20.44	Not true	Not true	TRUE	Not true	Not true	Not true	Not true	Not true	Not true	Not true	Not true	Not true	Nothing	Not BDD
Yes, I agree	No	21	Female	2nd Year MBBS	1.58	56.5	22.63	Not true	Not true	TRUE	Not true	TRUE	Not true	Not true	Not true	Not true	Not true	Not true	Not true	double chin	Not BDD
Yes, I agree	No	19	Male	2nd Year MBBS	1.675	70	24.95	Not true	Not true	TRUE	Not true	Not true	Not true	Not true	Not true	Not true	Not true	Not true	Not true	Nothing	Not BDD
Yes, I agree	No	21	Male	2nd Year MBBS	1.7	59	20.42	Not true	Not true	Not true	Not true	Not true	Not true	Not true	Not true	Not true	Not true	Not true	Not true	Skin	Not BDD
Yes, I agree	No	20	Female	2nd Year MBBS	1.545	42.5	17.8	Not true	Not true	Not true	Not true	Not true	Not true	Not true	Not true	Not true	Not true	Not true	Not true	no	Not BDD
Yes, I agree	No	22	Male	2nd Year MBBS	1.78	91	28.72	Not true	Not true	TRUE	TRUE	TRUE	TRUE	TRUE	TRUE	TRUE	TRUE	TRUE	TRUE	fat	Not BDD
Yes, I agree	No	22	Male	2nd Year MBBS	1.696	64	22.25	Not true	Not true	Not true	Not true	Not true	Not true	Not true	Not true	Not true	Not true	Not true	Not true	I m no comcerning anything	Not BDD
Yes, I agree	No	20	Male	2nd Year MBBS	1.84	75	22.15	Not true	Not true	Not true	Not true	Not true	Not true	Not true	Not true	Not true	Not true	Not true	TRUE	body size	Not BDD
Yes, I agree	No	20	Female	1st Year MBBS	1.63	70	26.35	Not true	Not true	TRUE	Not true	Not true	Not true	Not true	Not true	Not true	Not true	Not true	Not true	skin, fat	Not BDD
Yes, I agree	No	21	Female	1st Year MBBS	1.6	80	31.25	Not true	Not true	TRUE	Not true	TRUE	Not true	Not true	Not true	Not true	Not true	Not true	Not true	I want to be physically fit	Not BDD
Yes, I agree	No	19	Male	1st Year MBBS	1.75	89	29.06	Not true	Not true	TRUE	Not true	Not true	TRUE	Not true	Not true	Not true	Not true	Not true	Not true	Hair	Not BDD
Yes, I agree	Yes																				Excluded
Yes, I agree	No	19	Female	1st Year MBBS	1.5	51	22.67	Not true	Not true	TRUE	Not true	Not true	TRUE	TRUE	Not true	Not true	Not true	Not true	TRUE	Nose, height	Not BDD
Yes, I agree	No	21	Male	3rd Year MBBS	1.74	83	27.41	Not true	Not true	Not true	Not true	Not true	Not true	TRUE	Not true	Not true	Not true	Not true	Not true	hair, overweight	Not BDD
Yes, I agree	No	21	Male	3rd Year MBBS	1.72	78	26.37	Not true	Not true	TRUE	Not true	Not true	Not true	Not true	Not true	Not true	Not true	Not true	TRUE	fat	Not BDD
Yes, I agree	Yes																				Excluded
Yes, I agree	No	22	Male	3rd Year MBBS	1.78	98	30.93	Not true	Not true	Not true	Not true	Not true	Not true	Not true	Not true	Not true	Not true	Not true	Not true	None	Not BDD
Yes, I agree	No	20	Female	3rd Year MBBS	1.5	38	16.89	Not true	Not true	Not true	Not true	Not true	Not true	Not true	Not true	Not true	Not true	Not true	Not true	nothing	Not BDD
Yes, I agree	No	21	Male	3rd Year MBBS	1.83	62	18.51	Not true	Not true	Not true	Not true	Not true	Not true	Not true	Not true	Not true	Not true	Not true	Not true	Thin	Not BDD
Yes, I agree	No	20	Female	3rd Year MBBS	1.75	65	21.22	Not true	Not true	TRUE	Not true	TRUE	Not true	Not true	Not true	Not true	Not true	Not true	TRUE	skin	Not BDD
Yes, I agree	No	21	Female	3rd Year MBBS	1.62	62	23.62	Not true	Not true	TRUE	Not true	Not true	TRUE	Not true	Not true	Not true	Not true	Not true	Not true	Skin	Not BDD
Yes, I agree	No	20	Female	3rd Year MBBS	1.68	70	24.8	Not true	Not true	TRUE	Not true	Not true	Not true	Not true	Not true	Not true	Not true	Not true	Not true	skin	Not BDD
Yes, I agree	No	21	Female	3rd Year MBBS	1.6	55	21.48	Not true	Not true	Not true	Not true	Not true	Not true	Not true	Not true	Not true	Not true	Not true	Not true	Skin	Not BDD
Yes, I agree	No	22	Male	3rd Year MBBS	1.74	75	24.77	Not true	Not true	TRUE	Not true	Not true	Not true	Not true	Not true	Not true	Not true	Not true	Not true	None	Not BDD
No, I don't	No																				Excluded
Yes, I agree	No	21	Male	3rd Year MBBS	1.84	69	20.38	Not true	Not true	Not true	Not true	Not true	TRUE	TRUE	TRUE	TRUE	TRUE	Not true	Not true	Skin	Not BDD
Yes, I agree	No	21	Female	3rd Year MBBS	1.55	42	17.48	Not true	Not true	Not true	Not true	TRUE	Not true	Not true	Not true	Not true	Not true	Not true	TRUE	thin	Not BDD
Yes, I agree	No	20	Female	3rd Year MBBS	1.68	57	20.2	Not true	Not true	Not true	Not true	TRUE	TRUE	Not true	Not true	TRUE	Not true	Not true	TRUE	Skin	Not BDD
Yes, I agree	No	21	Female	3rd Year MBBS	1.54	52	21.93	Not true	Not true	Not true	Not true	Not true	Not true	Not true	Not true	Not true	Not true	Not true	Not true	nothing	Not BDD
Yes, I agree	No	21	Male	3rd Year MBBS	1.74	82	27.08	Not true	Not true	Not true	Not true	Not true	Not true	Not true	Not true	Not true	Not true	Not true	TRUE	Nose	Not BDD
Yes, I agree	No	22	Female	3rd Year MBBS	1.57	54	21.91	Not true	Not true	TRUE	TRUE	Not true	Not true	Not true	Not true	Not true	Not true	Not true	Not true	HAND	Not BDD
Yes, I agree	No	20	Male	3rd Year MBBS	1.76	72	23.24	Not true	Not true	TRUE	Not true	Not true	Not true	Not true	Not true	Not true	Not true	Not true	Not true	overweight	Not BDD
Yes, I agree	No	21	Female	3rd Year MBBS	1.545	41	17.18	Not true	Not true	Not true	Not true	Not true	TRUE	Not true	Not true	Not true	TRUE	Not true	TRUE	thin	Not BDD
Yes, I agree	No	22	Female	3rd Year MBBS	1.77	64	20.43	Not true	Not true	TRUE	Not true	Not true	Not true	Not true	Not true	Not true	Not true	Not true	Not true	skin, hair	Not BDD
Yes, I agree	No	21	Male	3rd Year MBBS	1.8	80	24.69	Not true	Not true	TRUE	Not true	TRUE	TRUE	Not true	Not true	Not true	Not true	Not true	Not true	fat, nose	Not BDD
Yes, I agree	No	21	Male	3rd Year MBBS	1.75	85	27.76	Not true	Not true	Not true	Not true	Not true	Not true	Not true	Not true	Not true	Not true	Not true	Not true	nose	Not BDD
Yes, I agree	No	23	Male	3rd Year MBBS	1.75	64	20.9	Not true	Not true	Not true	Not true	TRUE	Not true	TRUE	Not true	Not true	TRUE	TRUE	Not true	Teeth	Not BDD
Yes, I agree	No	22	Male	3rd Year MBBS	1.78	94	29.67	TRUE	TRUE	TRUE	TRUE	TRUE	TRUE	TRUE	TRUE	TRUE	TRUE	TRUE	TRUE	body Size	Likely BDD
Yes, I agree	No	21	Male	3rd Year MBBS	1.76	65	20.98	Not true	Not true	Not true	TRUE	Not true	Not true	TRUE	TRUE	Not true	Not true	Not true	Not true	Face	Not BDD
Yes, I agree	No	21	Male	3rd Year MBBS	1.72	92	31.1	TRUE	TRUE	Not true	TRUE	TRUE	TRUE	TRUE	TRUE	Not true	TRUE	Not true	Not true	Lower body	Not BDD
Yes, I agree	No	21	Male	3rd Year MBBS	1.7	52	17.99	Not true	Not true	Not true	Not true	Not true	Not true	Not true	Not true	Not true	Not true	Not true	Not true	.	Not BDD
Yes, I agree	No	22	Male	3rd Year MBBS	1.77	73	23.3	Not true	Not true	Not true	Not true	Not true	Not true	Not true	Not true	Not true	Not true	Not true	Not true	Hair	Not BDD
Yes, I agree	No	21	Male	3rd Year MBBS	1.73	71	23.72	Not true	Not true	TRUE	Not true	Not true	Not true	Not true	Not true	Not true	Not true	Not true	Not true	Hair	Not BDD
Yes, I agree	No	20	Male	1st Year MBBS	1.72	98	33.13	TRUE	Not true	TRUE	Not true	Not true	Not true	Not true	Not true	Not true	TRUE	TRUE	TRUE	Fat	Not BDD
Yes, I agree	Yes																			.	Excluded
Yes, I agree	No	19	Male	1st Year MBBS	1.71	56	19.15	Not true	Not true	Not true	TRUE	TRUE	Not true	Not true	Not true	Not true	Not true	Not true	TRUE	Skin, Thin	Not BDD
Yes, I agree	No	21	Male	1st Year MBBS	1.85	85	24.84	Not true	Not true	TRUE	Not true	Not true	Not true	TRUE	Not true	Not true	Not true	Not true	Not true	Teeth	Not BDD
Yes, I agree	Yes																				Excluded
Yes, I agree	Yes																				Excluded
Yes, I agree	No	21	Female	4th Year MBBS	1.48	51.5	23.51	Not true	Not true	TRUE	Not true	Not true	Not true	Not true	Not true	Not true	Not true	Not true	Not true	-	Not BDD
Yes, I agree	No	21	Male	4th Year MBBS	1.71	69	23.6	Not true	Not true	TRUE	Not true	Not true	Not true	Not true	Not true	Not true	Not true	Not true	Not true	Hair, nose	Not BDD
Yes, I agree	No	21	Male	4th Year MBBS	1.77	80	25.54	Not true	Not true	TRUE	TRUE	TRUE	TRUE	Not true	Not true	Not true	Not true	Not true	Not true	Skin	Not BDD
Yes, I agree	No	23	Female	4th Year MBBS	1.53	54	23.07	Not true	Not true	Not true	Not true	Not true	Not true	Not true	Not true	Not true	Not true	Not true	Not true	nothing	Not BDD
Yes, I agree	No	21	Male	4th Year MBBS	1.84	74	21.86	Not true	Not true	TRUE	TRUE	TRUE	Not true	Not true	Not true	Not true	Not true	Not true	Not true	Body size	Not BDD
Yes, I agree	No	22	Female	4th Year MBBS	1.535	58	24.62	Not true	Not true	TRUE	Not true	TRUE	Not true	TRUE	TRUE	TRUE	Not true	Not true	TRUE	face, teeth, broad shoulders	Not BDD
Yes, I agree	No	23	Male	4th Year MBBS	1.65	65	23.88	Not true	Not true	TRUE	Not true	Not true	Not true	Not true	Not true	Not true	Not true	Not true	Not true	No one	Not BDD
Yes, I agree	No	22	Male	4th Year MBBS	1.83	85	25.38	TRUE	TRUE	TRUE	TRUE	TRUE	TRUE	TRUE	TRUE	TRUE	TRUE	TRUE	TRUE	Skin	Likely BDD
Yes, I agree	No	21	Female	4th Year MBBS	1.59	50	19.78	Not true	Not true	Not true	Not true	Not true	Not true	Not true	Not true	Not true	Not true	Not true	Not true	Thin	Not BDD
Yes, I agree	No	22	Male	4th Year MBBS	1.825	82	24.62	Not true	Not true	Not true	Not true	Not true	Not true	Not true	Not true	Not true	Not true	Not true	Not true	fat	Not BDD
Yes, I agree	No	20	Male	4th Year MBBS	1.8	80	24.69	Not true	Not true	TRUE	Not true	Not true	Not true	Not true	Not true	Not true	Not true	Not true	Not true	-	Not BDD
Yes, I agree	No	22	Female	4th Year MBBS	1.65	64	23.51	Not true	TRUE	TRUE	Not true	TRUE	Not true	TRUE	Not true	TRUE	TRUE	Not true	Not true	N	Not BDD
Yes, I agree	No	21	Male	3rd Year MBBS	1.72	96	32.45	TRUE	TRUE	TRUE	Not true	TRUE	TRUE	TRUE	TRUE	Not true	Not true	Not true	TRUE	Body size, fat	Likely BDD
Yes, I agree	No	21	Male	3rd Year MBBS	1.78	64	20.2	Not true	Not true	TRUE	Not true	Not true	Not true	TRUE	Not true	Not true	Not true	Not true	Not true	nose	Not BDD
Yes, I agree	No	22	Female	4th Year MBBS	1.54	50	21.08	Not true	Not true	TRUE	Not true	TRUE	Not true	Not true	Not true	Not true	Not true	Not true	Not true	Teeth	Not BDD
Yes, I agree	No	21	Female	3rd Year MBBS	1.57	49	19.88	Not true	Not true	Not true	Not true	Not true	Not true	Not true	Not true	Not true	Not true	Not true	Not true	Hair	Not BDD
Yes, I agree	No	20	Female	3rd Year MBBS	1.6	51	19.92	Not true	Not true	Not true	Not true	Not true	Not true	Not true	Not true	Not true	Not true	Not true	Not true	None	Not BDD
Yes, I agree	No	21	Female	4th Year MBBS	1.7	60	20.76	Not true	Not true	Not true	Not true	Not true	Not true	Not true	Not true	Not true	Not true	Not true	Not true	Hair	Not BDD
Yes, I agree	No	22	Female	4th Year MBBS	1.524	59	25.4	TRUE	TRUE	TRUE	TRUE	TRUE	TRUE	TRUE	TRUE	TRUE	Not true	Not true	TRUE	Fat	Likely BDD
No, I don't	No						#DIV/0!														Not BDD
No, I don't	No						#DIV/0!														Not BDD
No, I don't	No						#DIV/0!														Not BDD
No, I don't	No						#DIV/0!														Not BDD
Yes, I agree	No	21	Female	4th Year MBBS	1.64	70	26.03	TRUE	TRUE	Not true	TRUE	Not true	TRUE	TRUE	TRUE	Not true	Not true	Not true	TRUE	Body size	Not BDD
Yes, I agree	No	21	Male	4th Year MBBS	1.78	65	20.52	Not true	Not true	TRUE	Not true	Not true	Not true	Not true	Not true	Not true	Not true	Not true	Not true	overweight	Not BDD
Yes, I agree	No	21	Male	4th Year MBBS	1.83	70	20.9	Not true	Not true	TRUE	Not true	Not true	Not true	Not true	Not true	Not true	Not true	Not true	Not true	Nothing	Not BDD
Yes, I agree	No	22	Female	4th Year MBBS	1.52	59	25.54	Not true	Not true	TRUE	TRUE	Not true	TRUE	TRUE	Not true	Not true	Not true	Not true	Not true	Teeth	Not BDD
Yes, I agree	No	23	Male	4th Year MBBS	1.67	58	20.8	Not true	Not true	TRUE	Not true	Not true	Not true	Not true	Not true	Not true	Not true	Not true	Not true	nil	Not BDD
Yes, I agree	No	21	Male	4th Year MBBS	1.8	81	25	Not true	Not true	TRUE	Not true	Not true	Not true	Not true	Not true	Not true	Not true	Not true	Not true	No	Not BDD
Yes, I agree	No	21	Female	4th Year MBBS	1.64	52	19.33	Not true	Not true	TRUE	Not true	Not true	Not true	Not true	Not true	Not true	Not true	Not true	Not true	none	Not BDD
No, I don't	No						#DIV/0!														Not BDD
No, I don't	No						#DIV/0!														Not BDD
No, I don't	No						#DIV/0!														Not BDD
No, I don't	No						#DIV/0!														Not BDD
No, I don't	No						#DIV/0!														Not BDD
No, I don't	No						#DIV/0!														Not BDD
No, I don't	No						#DIV/0!														Not BDD
Yes, I agree	No	21	Male	3rd Year MBBS	1.79	58	18.1	Not true	Not true	TRUE	Not true	Not true	Not true	Not true	Not true	Not true	Not true	Not true	Not true	Hair, skin	Not BDD
